# Supplementary material for: A Begomovirus solanumdelhiense Vector for Virus-Induced Gene Silencing in Melon
Source: Pathogens. 2025 Dec 10;14(12):1269. doi: 10.3390/pathogens14121269 (PMC12735790; doi:10.3390/pathogens14121269)
Supplement: Supplementary file 1 [file pathogens-14-01269-s001.zip]

Archive with 1 entries (1 files):
- pathogens-3995392-supplementary.pdf
